# Supplementary material for: Improved gut microbiota features after the resolution of SARS‑CoV‑2 infection
Source: Gut Pathog. 2021 Oct 16;13:62. doi: 10.1186/s13099-021-00459-9 (PMC8520333; doi:10.1186/s13099-021-00459-9)
Supplement: Supplementary file 2 — Additional file 2. DESeq2 analysis. [file 13099_2021_459_MOESM2_ESM.csv]

	baseMean	log2FoldChange	lfcSE	stat	pvalue	padj	Kingdom	Phylum	Class	Order	Family	Genus	Species
2d6ddfce1da8cac1f7bfe36992fa139a	46,13009691	26,11158308	3,158592445	8,266841493	1,38E-16	9,45E-14	Bacteria	Firmicutes	Clostridia	Clostridiales	Lachnospiraceae	Blautia	uncultured bacterium
bcba7f20144036fe34426d620e6a1a0e	22,73317863	24,38288206	3,120317266	7,814231688	5,53E-15	1,90E-12	Bacteria	Firmicutes	Clostridia	Clostridiales	Lachnospiraceae	Lachnospiraceae NK4A136 group	uncultured bacterium
d54173704e40cc29ff19ae6248aed189	130,7609791	25,93828143	3,485985678	7,440730922	1,00E-13	2,29E-11	Bacteria	Bacteroidetes	Bacteroidia	Bacteroidales	Bacteroidaceae	Bacteroides	uncultured organism
81b974b912bb5ef8d6c78b4b366f171a	15,76319271	25,14267811	3,526645886	7,129345821	1,01E-12	1,73205E-10	Bacteria	Firmicutes	Clostridia	Clostridiales	Lachnospiraceae	[Eubacterium] xylanophilum group	uncultured bacterium
31d1adb8708eb1052b46d3438266b24e	11,02924288	23,77769649	3,452404141	6,887286516	5,69E-12	7,81347E-10	Bacteria	Firmicutes	Clostridia	Clostridiales	Lachnospiraceae	Lachnospiraceae UCG-001	Genus_Lachnospiraceae UCG-001
0f516eda52513c12e1b60277eae42439	37,23402801	24,86746697	3,62682203	6,856544591	7,05E-12	8,07752E-10	Bacteria	Firmicutes	Clostridia	Clostridiales	Lachnospiraceae	Blautia	uncultured bacterium
7629c0140db7a301ceeb4b37d62c0834	27,37167797	-23,59802268	3,467254985	-6,805966906	1,00E-11	9,85087E-10	Bacteria	Firmicutes	Bacilli	Bacillales	Staphylococcaceae	Staphylococcus	uncultured bacterium
80e7ac5a80a17f80cf8c791cb81155a1	61,47607375	25,27003318	3,746385979	6,745176104	1,53E-11	1,31253E-09	Bacteria	Bacteroidetes	Bacteroidia	Bacteroidales	Bacteroidaceae	Bacteroides	uncultured organism
018b6313f0c347ba077da7c969d7ae81	14,66694987	24,39529005	3,683417651	6,623004058	3,52E-11	2,68671E-09	Bacteria	Firmicutes	Clostridia	Clostridiales	Lachnospiraceae	Lachnoclostridium	Genus_Lachnoclostridium
9b767c6dc3f4c00024a057d0806c1495	10,951939	-22,31821751	3,402655859	-6,559058111	5,41E-11	3,58936E-09	Bacteria	Firmicutes	Erysipelotrichia	Erysipelotrichales	Erysipelotrichaceae	[Clostridium] innocuum group	Genus_[Clostridium] innocuum group
b332ab05f5493975e21c986a82e2e732	27,52944403	24,1178663	3,683601483	6,547360351	5,86E-11	3,58936E-09	Bacteria	Firmicutes	Clostridia	Clostridiales	Lachnospiraceae	Family_Lachnospiraceae	Family_Lachnospiraceae
550733992cda7cfc5e370cf4abd5226b	9,019396264	-21,66596507	3,314275937	-6,537163917	6,27E-11	3,58936E-09	Bacteria	Firmicutes	Bacilli	Lactobacillales	Streptococcaceae	Lactococcus	Genus_Lactococcus
c81af0fc42b91bfb745812beec9c4a0e	41,36136279	-23,60204398	3,74206763	-6,307220049	2,84092E-10	1,50132E-08	Bacteria	Firmicutes	Clostridia	Clostridiales	Ruminococcaceae	[Eubacterium] coprostanoligenes group	uncultured bacterium
da2042d82e1974e5472888d13160ccca	11,76609472	-22,06547508	3,518828539	-6,270687768	3,59457E-10	1,76391E-08	Bacteria	Firmicutes	Bacilli	Lactobacillales	Streptococcaceae	Streptococcus	uncultured bacterium
37c0d2b90a8b063e90df152d45c47fda	10,3113392	24,13290961	3,865610038	6,242975719	4,29324E-10	1,9663E-08	Bacteria	Firmicutes	Clostridia	Clostridiales	Lachnospiraceae	Blautia	Genus_Blautia
9b5b8571b1ecfe5ae7e412ab1774c5e6	13,88225396	-20,69355785	3,386861596	-6,109950839	9,96618E-10	4,27923E-08	Bacteria	Firmicutes	Erysipelotrichia	Erysipelotrichales	Erysipelotrichaceae	Turicibacter	uncultured bacterium
5ca38e4b04bfef109a7470f928e04633	12,5756103	24,61264109	4,087939881	6,02079331	1,73564E-09	7,01404E-08	Bacteria	Firmicutes	Clostridia	Clostridiales	Lachnospiraceae	Blautia	uncultured bacterium
fc970528fefb696bebf5cd3233adaccd	27,70971319	21,8798506	3,640062288	6,01084511	1,84559E-09	7,04399E-08	Bacteria	Firmicutes	Clostridia	Clostridiales	Ruminococcaceae	[Eubacterium] coprostanoligenes group	uncultured bacterium
633a0c7cb60a2851a5423e0944f3fb39	30,26949837	-20,03570071	3,347965571	-5,984440485	2,17135E-09	7,85114E-08	Bacteria	Bacteroidetes	Bacteroidia	Bacteroidales	Bacteroidaceae	Bacteroides	uncultured bacterium
8f9d2855859cb1234b86dd1ee88880b7	12,29050382	24,39579696	4,088009302	5,967647126	2,40699E-09	8,26802E-08	Bacteria	Firmicutes	Clostridia	Clostridiales	Lachnospiraceae	Blautia	uncultured bacterium
a327282b6eff5f615a00d8dda9f1c2d2	29,30289958	-24,34860621	4,101814994	-5,936056659	2,91959E-09	9,55123E-08	Bacteria	Firmicutes	Bacilli	Lactobacillales	Lactobacillaceae	Lactobacillus	Lactobacillus salivarius
1468045e4db0fed44ff7c845a70bfb18	6,819299908	24,17716693	4,088101202	5,91403337	3,3383E-09	1,04246E-07	Bacteria	Firmicutes	Clostridia	Clostridiales	Ruminococcaceae	Subdoligranulum	Genus_Subdoligranulum
48ffbbd8b648b53e5be1c16a5af6e828	11,8291845	-20,78314737	3,553923574	-5,847944374	4,97685E-09	1,48656E-07	Bacteria	Bacteroidetes	Bacteroidia	Bacteroidales	Rikenellaceae	Alistipes	Genus_Alistipes
6f1de91aa9dc1abb8cfcf80fbd8ca9b1	143,7258887	-20,89935409	3,583757684	-5,831687276	5,48697E-09	1,50782E-07	Bacteria	Firmicutes	Bacilli	Lactobacillales	Streptococcaceae	Lactococcus	Genus_Lactococcus
fa4a578226c1c45cecd21d067967977c	6,24034207	23,85017056	4,088252582	5,833830001	5,41693E-09	1,50782E-07	Bacteria	Actinobacteria	Coriobacteriia	Coriobacteriales	Eggerthellaceae	Family_Eggerthellaceae	Family_Eggerthellaceae
d7ee844a310457c41648705257854647	4,982489714	23,75687736	4,088315489	5,810920763	6,21302E-09	1,58087E-07	Bacteria	Firmicutes	Clostridia	Clostridiales	Lachnospiraceae	Blautia	uncultured bacterium
eff681ccabd1652186bfeed5ee0eb221	28,55549461	-23,85413984	4,10182069	-5,815500395	6,04528E-09	1,58087E-07	Bacteria	Firmicutes	Bacilli	Lactobacillales	Order_Lactobacillales	Order_Lactobacillales	Order_Lactobacillales
17842a9336bdbf266ecdd1985112610e	15,04723199	23,62450092	4,088367068	5,778468647	7,53836E-09	1,84959E-07	Bacteria	Bacteroidetes	Bacteroidia	Bacteroidales	Bacteroidaceae	Bacteroides	uncultured bacterium
053a7209d0f2a6ebddd4567926599809	10,37521865	21,02331641	3,643631534	5,769879916	7,9328E-09	1,87925E-07	Bacteria	Bacteroidetes	Bacteroidia	Bacteroidales	Tannerellaceae	Parabacteroides	Genus_Parabacteroides
f7f16ece5b2f0da76e7c567d0189bf38	4,922472195	23,44485413	4,088511973	5,73432444	9,79018E-09	2,24195E-07	Bacteria	Firmicutes	Clostridia	Clostridiales	Lachnospiraceae	Blautia	uncultured bacterium
444730ba9784fa24c4e62370fdec50c8	24,3227386	-23,47170388	4,101867429	-5,722199532	1,05154E-08	2,33034E-07	Bacteria	Firmicutes	Bacilli	Lactobacillales	Carnobacteriaceae	Carnobacterium	Genus_Carnobacterium
c6418115fa67a8cc2517e685e662e2ed	23,04145422	-21,7167193	3,809366079	-5,700874856	1,19194E-08	2,55895E-07	Bacteria	Firmicutes	Clostridia	Clostridiales	Lachnospiraceae	Lachnoclostridium	Genus_Lachnoclostridium
87e873df1bf2b52481ff47968a3e1b34	8,643201262	-21,20131649	3,744813132	-5,661515205	1,50042E-08	3,12361E-07	Bacteria	Bacteroidetes	Bacteroidia	Bacteroidales	Bacteroidaceae	Bacteroides	Genus_Bacteroides
c96a38840b75968e8708890f595b8a06	5,469901836	22,9419643	4,08881034	5,610914274	2,0126E-08	4,06665E-07	Bacteria	Bacteroidetes	Bacteroidia	Bacteroidales	Prevotellaceae	Prevotellaceae NK3B31 group	uncultured bacterium
becfb3fc557d6e349257a56f5c55cb8f	24,10266599	-22,60010629	4,068476141	-5,554931504	2,77721E-08	5,45126E-07	Bacteria	Proteobacteria	Gammaproteobacteria	Betaproteobacteriales	Burkholderiaceae	Diaphorobacter	uncultured bacterium
c5ba0acb3953ceec52a4e1642a807532	10,88564032	-22,37628386	4,102118646	-5,454811474	4,90248E-08	9,35557E-07	Bacteria	Actinobacteria	Actinobacteria	Bifidobacteriales	Bifidobacteriaceae	Bifidobacterium	Genus_Bifidobacterium
b9dca4a5faa732f89c10941236c9d613	13,85314822	-22,29934463	4,102014815	-5,436193099	5,4431E-08	1,01065E-06	Bacteria	Firmicutes	Bacilli	Lactobacillales	Lactobacillaceae	Lactobacillus	Lactobacillus salivarius
681cc7c3b22131a34e9612970cddd69e	33,63185903	-21,24450105	3,953435586	-5,373680838	7,71454E-08	1,39471E-06	Bacteria	Firmicutes	Clostridia	Clostridiales	Lachnospiraceae	Lachnoclostridium	Genus_Lachnoclostridium
f42fe093afde2cab6f2e0e03d6b521fc	14,07591392	-21,50116392	4,031680892	-5,333052019	9,65756E-08	1,70122E-06	Bacteria	Firmicutes	Clostridia	Clostridiales	Peptostreptococcaceae	Intestinibacter	Genus_Intestinibacter
9f6d5004d0e4b4cbac4c401e1476bfe3	6,211316344	-21,66666368	4,10250021	-5,281331521	1,28248E-07	2,14894E-06	Bacteria	Bacteroidetes	Bacteroidia	Bacteroidales	Prevotellaceae	Prevotella 9	uncultured bacterium
8ed339baa6c46a8da624f0a185b47ebb	6,181200175	-20,82852055	3,94154419	-5,284355457	1,26148E-07	2,14894E-06	Bacteria	Bacteroidetes	Bacteroidia	Bacteroidales	Bacteroidaceae	Bacteroides	Genus_Bacteroides
239c9575873c7b318ac9edcc935d5f98	9,084476496	-19,58994477	3,732461423	-5,248532415	1,53316E-07	2,50781E-06	Bacteria	Firmicutes	Clostridia	Clostridiales	Ruminococcaceae	Ruminiclostridium 6	uncultured bacterium
e042f8bcdac00495e3c73aa67227d891	6,263802503	-21,41962098	4,102643574	-5,220931477	1,78025E-07	2,77962E-06	Bacteria	Firmicutes	Clostridia	Clostridiales	Ruminococcaceae	Subdoligranulum	uncultured bacterium
7c68f044b3a7f84c35520bbbd56dc6b5	7,892575691	-21,42118645	4,102620628	-5,221342257	1,77631E-07	2,77962E-06	Bacteria	Firmicutes	Clostridia	Clostridiales	Clostridiaceae 1	Clostridium sensu stricto 1	uncultured bacterium
3117e80c279feabf908a730166d3b76c	4,94975289	-21,33555785	4,102735495	-5,200324972	1,9894E-07	3,03716E-06	Bacteria	Firmicutes	Clostridia	Clostridiales	Ruminococcaceae	Subdoligranulum	uncultured bacterium
5d4eed883b1c0ad04cb5ce3f3620e4d9	35,7596554	19,2698003	3,728098352	5,168801485	2,356E-07	3,51863E-06	Bacteria	Bacteroidetes	Bacteroidia	Bacteroidales	Tannerellaceae	Parabacteroides	Genus_Parabacteroides
e28d37d500be5b487c6574f706b9603d	15,98061652	-20,88032134	4,102829598	-5,089248978	3,59484E-07	5,25459E-06	Bacteria	Firmicutes	Bacilli	Lactobacillales	Aerococcaceae	Globicatella	Genus_Globicatella
a1a1716c6110e2e7a3b18cfea7b03add	9,109747298	20,71702155	4,094858092	5,059277045	4,20849E-07	6,0234E-06	Bacteria	Firmicutes	Clostridia	Clostridiales	Lachnospiraceae	Lachnoclostridium	uncultured bacterium
5dbeda9bc576f168c9416bb758c927ef	7,851287715	-20,60417435	4,103222368	-5,021461793	5,12797E-07	7,18962E-06	Bacteria	Actinobacteria	Actinobacteria	Bifidobacteriales	Bifidobacteriaceae	Bifidobacterium	Genus_Bifidobacterium
09daa10baea9b851445055ed4ef3038f	2,811977743	-20,50815633	4,103624957	-4,997570818	5,8057E-07	7,97703E-06	Bacteria	Firmicutes	Clostridia	Clostridiales	Lachnospiraceae	Family_Lachnospiraceae	Family_Lachnospiraceae
1cc1fa37151382a2ad8db0d6c6663227	48,36147011	-20,00057805	4,104154776	-4,873251409	1,09776E-06	1,47875E-05	Bacteria	Firmicutes	Bacilli	Lactobacillales	Streptococcaceae	Lactococcus	Genus_Lactococcus
3ddacec451e4a6221c726a5e46e30d5f	9,107631073	-19,25489496	3,955546574	-4,867821578	1,12835E-06	1,49073E-05	Bacteria	Firmicutes	Clostridia	Clostridiales	Ruminococcaceae	Flavonifractor	uncultured bacterium
6840c7b91abcb9f6798cdf87bffc2544	13,66101035	-19,51084789	4,105253879	-4,752653177	2,00765E-06	2,60236E-05	Bacteria	Bacteroidetes	Bacteroidia	Bacteroidales	Bacteroidaceae	Bacteroides	Genus_Bacteroides
f92c59481f372d2a0dc7d476446d51b0	7,761845849	-17,84617138	4,113383021	-4,338563	1,43417E-05	0,000182459	Bacteria	Bacteroidetes	Bacteroidia	Bacteroidales	Bacteroidaceae	Bacteroides	uncultured bacterium
0b144a9f6da7f4dcaf3e2e22465bbd72	9,735881629	-16,29849682	3,861413004	-4,220863399	2,43368E-05	0,000303989	Bacteria	Actinobacteria	Actinobacteria	Bifidobacteriales	Bifidobacteriaceae	Bifidobacterium	Genus_Bifidobacterium
75aafe31ff94f701f5fe3f71dd77002e	9,006871859	-17,07548127	4,118344899	-4,146199914	3,38039E-05	0,000414701	Bacteria	Actinobacteria	Actinobacteria	Bifidobacteriales	Bifidobacteriaceae	Bifidobacterium	Genus_Bifidobacterium
b8c704753aa59ad12eea070a6890722f	19,10228909	-16,17204398	4,126220942	-3,919335443	8,87935E-05	0,001070195	Bacteria	Firmicutes	Clostridia	Clostridiales	Ruminococcaceae	Anaerotruncus	Genus_Anaerotruncus
257a3a457237c51d535715bc8dc0482e	4891,962184	-6,974900746	1,787424263	-3,902207713	9,53193E-05	0,001129041	Bacteria	Firmicutes	Bacilli	Lactobacillales	Enterococcaceae	Enterococcus	Enterococcus faecium
91aec56c04b340a1c863b61541a18c67	21,39713732	9,663716773	2,83521276	3,408462642	0,0006533	0,007607073	Bacteria	Firmicutes	Clostridia	Clostridiales	Lachnospiraceae	Family_Lachnospiraceae	Family_Lachnospiraceae
14dc4fee40e5d7a6035e3dbdc0cae916	15,74044552	9,98022174	2,975190282	3,35448183	0,000795138	0,008955076	Bacteria	Firmicutes	Bacilli	Lactobacillales	Enterococcaceae	Enterococcus	Genus_Enterococcus
63cf136e504062025790eb0b582f3695	14,15375231	8,268098605	2,461951378	3,358351704	0,000784088	0,008955076	Bacteria	Firmicutes	Bacilli	Lactobacillales	Lactobacillaceae	Lactobacillus	Genus_Lactobacillus
226a36e3833b9b0924268d283cf9317d	68,60064645	-7,743822735	2,320045036	-3,337789834	0,000844476	0,009357339	Bacteria	Firmicutes	Negativicutes	Selenomonadales	Acidaminococcaceae	Phascolarctobacterium	uncultured organism
d60b26ad5ed6c2eef0c29679929618a3	15,43322509	13,76527013	4,129729029	3,333213883	0,000858489	0,00936162	Bacteria	Actinobacteria	Actinobacteria	Bifidobacteriales	Bifidobacteriaceae	Bifidobacterium	Genus_Bifidobacterium
97cfcfa013d2018611aca2122a2b1885	34,21531856	10,42694764	3,148308254	3,311920816	0,000926578	0,009793213	Bacteria	Bacteroidetes	Bacteroidia	Bacteroidales	Prevotellaceae	Prevotellaceae NK3B31 group	uncultured bacterium
c9c723ee0d30b891da221221ac6d3f01	64,2460493	-9,592994672	2,89644284	-3,311991709	0,000926343	0,009793213	Bacteria	Firmicutes	Clostridia	Clostridiales	Peptostreptococcaceae	Intestinibacter	Genus_Intestinibacter
98e6065d8195e8624365a35f20f15bb3	10,86301732	13,60442292	4,129729029	3,294265272	0,000986793	0,01027162	Bacteria	Bacteroidetes	Bacteroidia	Bacteroidales	Bacteroidaceae	Bacteroides	uncultured bacterium
e9e48e8c99fc799bb50962ae6e3f3610	26,24191538	-9,35261753	2,87948527	-3,248017146	0,001162123	0,011916094	Bacteria	Bacteroidetes	Bacteroidia	Bacteroidales	Bacteroidaceae	Bacteroides	uncultured bacterium
0d5f9e3a24b9ad6d2430e45f8b50e169	78,12566797	-8,863872792	2,759721302	-3,211872441	0,001318729	0,013323043	Bacteria	Firmicutes	Clostridia	Clostridiales	Ruminococcaceae	[Eubacterium] coprostanoligenes group	uncultured bacterium
76e5d2fef0154f55cbc130ac2fa8642b	12,53659994	-8,323638587	2,784796341	-2,988957743	0,002799308	0,027871375	Bacteria	Actinobacteria	Actinobacteria	Bifidobacteriales	Bifidobacteriaceae	Bifidobacterium	uncultured bacterium
575add16805b5e56578c0de4f534cd73	653,3847206	5,124347119	1,746663246	2,933792264	0,003348482	0,032862963	Bacteria	Bacteroidetes	Bacteroidia	Bacteroidales	Bacteroidaceae	Bacteroides	uncultured bacterium
6a74e054245e774124a9d355743e8c08	7,724541746	11,5503572	4,129729029	2,796880163	0,005159867	0,049927162	Bacteria	Firmicutes	Erysipelotrichia	Erysipelotrichales	Erysipelotrichaceae	Erysipelotrichaceae UCG-003	uncultured bacterium
