# Supplementary material for: Improved gut microbiota features after the resolution of SARS‑CoV‑2 infection
Source: Gut Pathog. 2021 Oct 16;13:62. doi: 10.1186/s13099-021-00459-9 (PMC8520333; doi:10.1186/s13099-021-00459-9)
Supplement: Supplementary file 3 — Additional file 3. DESeq2 analysis. [file 13099_2021_459_MOESM3_ESM.csv]

	baseMean	log2FoldChange	lfcSE	stat	pvalue	padj	Kingdom	Phylum	Class	Order	Family	Genus	Species
6f1de91aa9dc1abb8cfcf80fbd8ca9b1	143,7258887	-25,42716646	3,341882328	-7,608636081	2,77E-14	1,94E-11	Bacteria	Firmicutes	Bacilli	Lactobacillales	Streptococcaceae	Lactococcus	Genus_Lactococcus
633a0c7cb60a2851a5423e0944f3fb39	30,26949837	-23,16237077	3,121651374	-7,419909525	1,17E-13	3,00E-11	Bacteria	Bacteroidetes	Bacteroidia	Bacteroidales	Bacteroidaceae	Bacteroides	uncultured bacterium
7166b68415b4fdc5bacb63d4fe552b4d	16,62115031	24,3803228	3,291196986	7,407737337	1,28E-13	3,00E-11	Bacteria	Firmicutes	Clostridia	Clostridiales	Ruminococcaceae	Subdoligranulum	uncultured bacterium
9b5b8571b1ecfe5ae7e412ab1774c5e6	13,88225396	-21,79478111	3,159152551	-6,898932784	5,24E-12	9,18216E-10	Bacteria	Firmicutes	Erysipelotrichia	Erysipelotrichales	Erysipelotrichaceae	Turicibacter	uncultured bacterium
3e4b1e6ac10fa8807d93f745c5e050ae	8,578314566	-22,09469511	3,242299509	-6,81451391	9,46E-12	1,32605E-09	Bacteria	Firmicutes	Clostridia	Clostridiales	Lachnospiraceae	Lachnoclostridium	Genus_Lachnoclostridium
6d5a3900850a058f99c7ba4b924b6ad8	8,834243801	24,72827579	3,671137521	6,73586202	1,63E-11	1,90393E-09	Bacteria	Firmicutes	Clostridia	Clostridiales	Ruminococcaceae	Ruminococcaceae UCG-002	uncultured bacterium
42209e7ff5a0d286712f57480111f112	21,30085139	-25,18848332	3,824724063	-6,585699492	4,53E-11	4,53396E-09	Bacteria	Bacteroidetes	Bacteroidia	Bacteroidales	Tannerellaceae	Parabacteroides	uncultured bacterium
e73ef58197d3e78e1761baddeb4c5433	29,59817418	-23,86073415	3,662536159	-6,5148119	7,28E-11	6,37742E-09	Bacteria	Bacteroidetes	Bacteroidia	Bacteroidales	Tannerellaceae	Parabacteroides	Genus_Parabacteroides
48ffbbd8b648b53e5be1c16a5af6e828	11,8291845	-21,42528345	3,314676259	-6,46376351	1,0213E-10	7,15934E-09	Bacteria	Bacteroidetes	Bacteroidia	Bacteroidales	Rikenellaceae	Alistipes	Genus_Alistipes
1468045e4db0fed44ff7c845a70bfb18	6,819299908	24,58062233	3,799819047	6,468892868	9,87E-11	7,15934E-09	Bacteria	Firmicutes	Clostridia	Clostridiales	Ruminococcaceae	Subdoligranulum	Genus_Subdoligranulum
550733992cda7cfc5e370cf4abd5226b	9,019396264	-19,82990216	3,094491129	-6,408130234	1,47315E-10	9,38799E-09	Bacteria	Firmicutes	Bacilli	Lactobacillales	Streptococcaceae	Lactococcus	Genus_Lactococcus
c32bee42979074491b4ae5309c54c0d0	18,48960946	-24,3924398	3,824763559	-6,377502668	1,79999E-10	9,84301E-09	Bacteria	Firmicutes	Clostridia	Clostridiales	Lachnospiraceae	[Ruminococcus] torques group	uncultured organism
c81af0fc42b91bfb745812beec9c4a0e	41,36136279	-22,25313962	3,490493414	-6,375356426	1,82538E-10	9,84301E-09	Bacteria	Firmicutes	Clostridia	Clostridiales	Ruminococcaceae	[Eubacterium] coprostanoligenes group	uncultured bacterium
d7ee844a310457c41648705257854647	4,982489714	24,17156552	3,800049593	6,360855281	2,00633E-10	1,0046E-08	Bacteria	Firmicutes	Clostridia	Clostridiales	Lachnospiraceae	Blautia	uncultured bacterium
681cc7c3b22131a34e9612970cddd69e	33,63185903	-23,08355283	3,685968146	-6,262548106	3,78737E-10	1,73813E-08	Bacteria	Firmicutes	Clostridia	Clostridiales	Lachnospiraceae	Lachnoclostridium	Genus_Lachnoclostridium
c6418115fa67a8cc2517e685e662e2ed	23,04145422	-22,21227284	3,552508252	-6,25256052	4,03777E-10	1,73813E-08	Bacteria	Firmicutes	Clostridia	Clostridiales	Lachnospiraceae	Lachnoclostridium	Genus_Lachnoclostridium
1cc1fa37151382a2ad8db0d6c6663227	48,36147011	-23,8877713	3,824585804	-6,245845308	4,21514E-10	1,73813E-08	Bacteria	Firmicutes	Bacilli	Lactobacillales	Streptococcaceae	Lactococcus	Genus_Lactococcus
5a6e42937241edc3fd9d1b0d6dec9ab0	3,316925523	23,51532608	3,800569006	6,187317224	6,11967E-10	2,38327E-08	Bacteria	Firmicutes	Clostridia	Clostridiales	Lachnospiraceae	[Eubacterium] xylanophilum group	uncultured bacterium
239c9575873c7b318ac9edcc935d5f98	9,084476496	-21,35103793	3,478585417	-6,137850699	8,36454E-10	3,08608E-08	Bacteria	Firmicutes	Clostridia	Clostridiales	Ruminococcaceae	Ruminiclostridium 6	uncultured bacterium
da2042d82e1974e5472888d13160ccca	11,76609472	-20,07578783	3,284211143	-6,112818863	9,78865E-10	3,43092E-08	Bacteria	Firmicutes	Bacilli	Lactobacillales	Streptococcaceae	Streptococcus	uncultured bacterium
023f512ada3a2c5f96d95f7b10dd4822	15,75125674	-22,61090862	3,721847765	-6,07518363	1,23846E-09	3,94618E-08	Bacteria	Bacteroidetes	Bacteroidia	Bacteroidales	Bacteroidaceae	Bacteroides	Genus_Bacteroides
0b144a9f6da7f4dcaf3e2e22465bbd72	9,735881629	-21,75098416	3,577961358	-6,079155694	1,20817E-09	3,94618E-08	Bacteria	Actinobacteria	Actinobacteria	Bifidobacteriales	Bifidobacteriaceae	Bifidobacterium	Genus_Bifidobacterium
7629c0140db7a301ceeb4b37d62c0834	27,37167797	-19,63370289	3,237456789	-6,064545158	1,32328E-09	4,03311E-08	Bacteria	Firmicutes	Bacilli	Bacillales	Staphylococcaceae	Staphylococcus	uncultured bacterium
d60b26ad5ed6c2eef0c29679929618a3	15,43322509	-22,76369051	3,824821999	-5,9515686	2,65585E-09	7,75729E-08	Bacteria	Actinobacteria	Actinobacteria	Bifidobacteriales	Bifidobacteriaceae	Bifidobacterium	Genus_Bifidobacterium
b8c704753aa59ad12eea070a6890722f	19,10228909	-22,70018713	3,824755958	-5,935068114	2,93724E-09	8,23601E-08	Bacteria	Firmicutes	Clostridia	Clostridiales	Ruminococcaceae	Anaerotruncus	Genus_Anaerotruncus
87e873df1bf2b52481ff47968a3e1b34	8,643201262	-20,40627615	3,493199466	-5,841715124	5,16661E-09	1,393E-07	Bacteria	Bacteroidetes	Bacteroidia	Bacteroidales	Bacteroidaceae	Bacteroides	Genus_Bacteroides
9b767c6dc3f4c00024a057d0806c1495	10,951939	-18,46958656	3,180755649	-5,806666277	6,3729E-09	1,54048E-07	Bacteria	Firmicutes	Erysipelotrichia	Erysipelotrichales	Erysipelotrichaceae	[Clostridium] innocuum group	Genus_[Clostridium] innocuum group
98e6065d8195e8624365a35f20f15bb3	10,86301732	-22,21190288	3,824971027	-5,807077421	6,35727E-09	1,54048E-07	Bacteria	Bacteroidetes	Bacteroidia	Bacteroidales	Bacteroidaceae	Bacteroides	uncultured bacterium
3ddacec451e4a6221c726a5e46e30d5f	9,107631073	-21,41938202	3,685115011	-5,812405301	6,15815E-09	1,54048E-07	Bacteria	Firmicutes	Clostridia	Clostridiales	Ruminococcaceae	Flavonifractor	uncultured bacterium
6840c7b91abcb9f6798cdf87bffc2544	13,66101035	-22,00013415	3,824915374	-5,751796313	8,83001E-09	1,99672E-07	Bacteria	Bacteroidetes	Bacteroidia	Bacteroidales	Bacteroidaceae	Bacteroides	Genus_Bacteroides
becfb3fc557d6e349257a56f5c55cb8f	24,10266599	-21,83647072	3,793749876	-5,755906804	8,61779E-09	1,99672E-07	Bacteria	Proteobacteria	Gammaproteobacteria	Betaproteobacteriales	Burkholderiaceae	Diaphorobacter	uncultured bacterium
d64395fc098fcad956fa718acbefd989	7,234153726	21,73520301	3,804273197	5,713365441	1,10763E-08	2,42641E-07	Bacteria	Actinobacteria	Actinobacteria	Bifidobacteriales	Bifidobacteriaceae	Bifidobacterium	Genus_Bifidobacterium
f42fe093afde2cab6f2e0e03d6b521fc	14,07591392	-21,41576223	3,759270794	-5,696786266	1,22087E-08	2,59342E-07	Bacteria	Firmicutes	Clostridia	Clostridiales	Peptostreptococcaceae	Intestinibacter	Genus_Intestinibacter
e28d37d500be5b487c6574f706b9603d	15,98061652	-21,68988785	3,824940353	-5,670647342	1,42259E-08	2,93305E-07	Bacteria	Firmicutes	Bacilli	Lactobacillales	Aerococcaceae	Globicatella	Genus_Globicatella
75aafe31ff94f701f5fe3f71dd77002e	9,006871859	-21,41145372	3,82509457	-5,597627282	2,17305E-08	4,35231E-07	Bacteria	Actinobacteria	Actinobacteria	Bifidobacteriales	Bifidobacteriaceae	Bifidobacterium	Genus_Bifidobacterium
f92c59481f372d2a0dc7d476446d51b0	7,761845849	-21,34050135	3,825213506	-5,578904632	2,42038E-08	4,71302E-07	Bacteria	Bacteroidetes	Bacteroidia	Bacteroidales	Bacteroidaceae	Bacteroides	uncultured bacterium
6a74e054245e774124a9d355743e8c08	7,724541746	-20,64766037	3,825175072	-5,397834081	6,74502E-08	1,24428E-06	Bacteria	Firmicutes	Erysipelotrichia	Erysipelotrichales	Erysipelotrichaceae	Erysipelotrichaceae UCG-003	uncultured bacterium
8ed339baa6c46a8da624f0a185b47ebb	6,181200175	-19,85545569	3,676349942	-5,40086118	6,63217E-08	1,24428E-06	Bacteria	Bacteroidetes	Bacteroidia	Bacteroidales	Bacteroidaceae	Bacteroides	Genus_Bacteroides
5dbeda9bc576f168c9416bb758c927ef	7,851287715	-20,47402155	3,825672623	-5,351744271	8,71104E-08	1,56575E-06	Bacteria	Actinobacteria	Actinobacteria	Bifidobacteriales	Bifidobacteriaceae	Bifidobacterium	Genus_Bifidobacterium
7c68f044b3a7f84c35520bbbd56dc6b5	7,892575691	-19,7757777	3,826604263	-5,167970435	2,3665E-07	4,14729E-06	Bacteria	Firmicutes	Clostridia	Clostridiales	Clostridiaceae 1	Clostridium sensu stricto 1	uncultured bacterium
444730ba9784fa24c4e62370fdec50c8	24,3227386	-19,09350779	3,827807387	-4,988105687	6,09742E-07	1,04251E-05	Bacteria	Firmicutes	Bacilli	Lactobacillales	Carnobacteriaceae	Carnobacterium	Genus_Carnobacterium
e042f8bcdac00495e3c73aa67227d891	6,263802503	-18,52209689	3,829667639	-4,836476329	1,32161E-06	2,20583E-05	Bacteria	Firmicutes	Clostridia	Clostridiales	Ruminococcaceae	Subdoligranulum	uncultured bacterium
0cd0799d6f039c1e81d190fbe33e5526	8,232620803	18,45336107	3,843531747	4,80114704	1,57759E-06	2,57184E-05	Bacteria	Actinobacteria	Actinobacteria	Bifidobacteriales	Bifidobacteriaceae	Bifidobacterium	Genus_Bifidobacterium
09daa10baea9b851445055ed4ef3038f	2,811977743	-16,02691914	3,844026299	-4,169305278	3,0553E-05	0,000486764	Bacteria	Firmicutes	Clostridia	Clostridiales	Lachnospiraceae	Family_Lachnospiraceae	Family_Lachnospiraceae
3117e80c279feabf908a730166d3b76c	4,94975289	-15,99405806	3,844034202	-4,160748114	3,17207E-05	0,000494138	Bacteria	Firmicutes	Clostridia	Clostridiales	Ruminococcaceae	Subdoligranulum	uncultured bacterium
eff681ccabd1652186bfeed5ee0eb221	28,55549461	-15,81702707	3,844222062	-4,114493601	3,8803E-05	0,000591324	Bacteria	Firmicutes	Bacilli	Lactobacillales	Order_Lactobacillales	Order_Lactobacillales	Order_Lactobacillales
9f6d5004d0e4b4cbac4c401e1476bfe3	6,211316344	-15,56481011	3,84440698	-4,048689485	5,15052E-05	0,000768195	Bacteria	Bacteroidetes	Bacteroidia	Bacteroidales	Prevotellaceae	Prevotella 9	uncultured bacterium
4562303a1875e17d0cc1bb4194a4fcf0	15,36630165	-8,61103805	2,304965289	-3,735864522	0,000187071	0,002732021	Bacteria	Firmicutes	Clostridia	Clostridiales	Lachnospiraceae	Lachnoclostridium	Genus_Lachnoclostridium
a327282b6eff5f615a00d8dda9f1c2d2	29,30289958	14,11392441	3,844569978	3,671132141	0,000241478	0,00345462	Bacteria	Firmicutes	Bacilli	Lactobacillales	Lactobacillaceae	Lactobacillus	Lactobacillus salivarius
e9e48e8c99fc799bb50962ae6e3f3610	26,24191538	-9,253438633	2,689140971	-3,441038879	0,000579485	0,008124383	Bacteria	Bacteroidetes	Bacteroidia	Bacteroidales	Bacteroidaceae	Bacteroides	uncultured bacterium
b9dca4a5faa732f89c10941236c9d613	13,85314822	12,33492039	3,844569978	3,208400539	0,001334755	0,018346334	Bacteria	Firmicutes	Bacilli	Lactobacillales	Lactobacillaceae	Lactobacillus	Lactobacillus salivarius
c9c723ee0d30b891da221221ac6d3f01	64,2460493	-8,103337449	2,705185551	-2,995483044	0,002740105	0,036938728	Bacteria	Firmicutes	Clostridia	Clostridiales	Peptostreptococcaceae	Intestinibacter	Genus_Intestinibacter
0d5f9e3a24b9ad6d2430e45f8b50e169	78,12566797	-7,48035509	2,578124529	-2,901471595	0,003714145	0,049124817	Bacteria	Firmicutes	Clostridia	Clostridiales	Ruminococcaceae	[Eubacterium] coprostanoligenes group	uncultured bacterium
